# Supplementary material for: The aryl hydrocarbon receptor maintains antitumor activity of liver resident natural killer cells after partial hepatectomy in C57BL/6J mice
Source: Cancer Med. 2023 Sep 25;12(19):19821–37. doi: 10.1002/cam4.6554 (PMC10587932; doi:10.1002/cam4.6554)
Supplement: Supplementary file 2 — Table S1: [file CAM4-12-19821-s001.xlsx]

## Sheet: Sheet1
Supplementary Table 1. Primers used for qPCR
Gene	Forward	Reverse
FoxO1	ATGTGTTGCCCAACCAAAGC	ATGTAGCCTGCTCACTAACTCTT
TNFSF10	TGAAGAGGTGACTTTGAGAACC	CTCTGGGCAAGGGAGGAGTA
Tbx21	GCCAGGGAACCGCTTATATG	GACGATCATCTGGGTCACATTGT
EOMES	GAAGTGACAGAGGACGGTGT	CCGTGTACATGGAATCGTAGT
